# Supplementary material for: Identifying the Hot Spot Residues of the SARS-CoV-2 Main Protease Using MM-PBSA and Multiple Force Fields
Source: Life (Basel). 2021 Dec 31;12(1):54. doi: 10.3390/life12010054 (PMC8779590; doi:10.3390/life12010054)
Supplement: Supplementary file 1 [file life-12-00054-s001.zip]

Archive with 1 entries (1 files):
- life-1502327-supplementary.pdf
